# Supplementary material for: Phenotypic evolution in durum wheat (Triticum durum Desf.) based on SNPs, morphological traits, UPOV descriptors and kernel-related traits
Source: Front Plant Sci. 2023 Aug 28;14:1206560. doi: 10.3389/fpls.2023.1206560 (PMC10493298; doi:10.3389/fpls.2023.1206560)
Supplement: Supplementary file 1 [file Table_1.xlsx]

## Sheet: Table S1-SAGRAL Materials
Table S1. List of the 123 durum wheat accessions used in this study. Type (LR=landrace, OC=old cultivar, MC=modern cultivar), year of release, geographical origin, pedigree, seed source of each accession, SNP DAPC cluster and K population are reported.
Genotype	Type	Year of release	Geographical origin	Pedigree	Seed source	DAPC cluster	K population
Achille_AG_MC	MC	2006	Italy	L.37/05 x AG - 4073	CREA	C5	K2
AMBRAL_AG_MC	MC	1994	France	D-76018/Valdur	CREA	C5	K2
ANCOMARZIO_AG_MC	MC	2003	Italy	Stotka//Altar84/Ald	CREA	C5	K2
ANTAS_AG_MC	MC	1988	Italy	Barrigon-Yaqui-Enano/4/Tehuacan-60/3/Yaktana-54//Norin-10/Brevor/5/Tacur-Tipo-125//Tehuacan-60/Ichnusa	CREA	C4	K1
APPULO-AG-OCs	OC	1973	Italy	Cappelli/Grifoni//Capeiti-8	CREA	C4	K4
ARIOSTO_AG_MC	MC	2005	Italy	Karim/Baio	CREA	C5	K2
ATHENA_AG_MC	MC	1982	Italy	Ranieri (T. aestivum)/Jucci	CREA	C5	K2
Aureo_AG_MC	MC	2009	Italy	Kofa/Svevo	CREA	C5	K2
AVISPA_AG_MC	MC	2001	Spain	Elnau 1 (Linea Cimmyt)	CREA	C5	K2
Aziziah.UP-OCs	OC	1925	Italy	Selected from exotic landraces “Near East”	UNIPA	C4	K1
AZIZIAH.V-OCs	OC	1925	Italy	Selected from exotic landraces “Near East”	VIR	C2	K1
AZIZIAH_301.V-OCs	OC	1933	Italy, Sicily, Apulia, Basilicata	Selected from exotic landraces “Lybia”	VIR	C4	K4
AZIZIAH-AG-OCs	OC	1925	Italy	Selected from exotic landraces “Near East”	CREA	C4	K4
B_52.V-OCs	OC	1949	Italia	Cappelli/Triticum aestivum	VIR	C4	K4
BELFUGGITO-AG-OCs	OC	1973	Italy	Conte Morando/3/T. turgidum ssp. dicoccoides/Duro Australiano//T. persicum var. ekinatum/Duro Australiano	CREA	C2	K2
Belsincap_8.V-OCs	OC	1961	Italia	BELONOPTERNS/SENATORE-CAPPELLI//L.51	VIR	C4	K4
Biancuccia_V_L	LR	Unknown	Italy, Sicily	Sicilian landrace	VIR	C2	K3
Bufala_nera_lunga_DV_L	LR	NA	Italy, Sicily	Sicilian landrace	CREA	C2	K3
Cannizzara_V_L	LR	NA	Italy, Sicily	Sicilian landrace	VIR	C2	K3
Canu_Bascia_V_L	LR	NA	Italy, Sardinia	Sardinian landrace	VIR	C2	K3
CAPEITI_8-AG-OCs	OC	1940	Italy	Eiti 6/Cappelli	CREA	C4	K4
Cappelli.V-OCs	OC	1915	Italy	Strampelli selection from the Tunisian population “Jean Retifah”	VIR	C4	K1
CAPPELLI-AG-OCs	OC	1915	Italy	Strampelli selection from the Tunisian population “Jean Retifah”	CREA	C4	K1
CAPPELLI-MP-OCs	OC	1915	Italy	Strampelli selection from the Tunisian population “Jean Retifah”	CREA	C4	K1
Carlantino_V_L	LR	NA	Italy, Apulia	Apulian landrace	VIR	C2	K3
Carlo_Yucci.V-OCs	OC	1945	Italy	FORLANI(T. aestivum)/RUSSELLO	VIR	C2	K3
Casale_92.V-OCs	OC	1962	Italy	AZIZIAH/SENATORE-CAPELLI	VIR	C4	K1
Castel_del_monte_O.C.-OCs	OC	1969	Italy	Selection from Grifoni mutants	CREA	C4	K4
Castello_V_MC	MC	1986	Italy	CIMMYT-9799/CAPEITI-8//ETHIOPIA-777	VIR	C4	K1
CICCIO_AG_MC	MC	1996	Italy	APPULO/VALNOVA//VALFORTE/PATRIZIO	CREA	C4	K1
Ciclope_66.V-OCs	OC	1966	Italy	SENATORE-CAPELLI/ABU-FASHI	VIR	C4	K1
CICLOPE_AG_MC	MC	2006	Italy	Trinakria/Berillo//Valnova/Trinakria	CREA	C4	K1
Dauno.III.4879-SV(40)-OCs	OC	1914	Italy	Derived by Strampelli following hybridization from unknown landrace parent	CREA	C3	K3
Dauno.III_CNR-SV(40)-OCs	OC	1914	Italy	Derived by Strampelli following hybridization from unknown landrace parent	CNR	C3	K3
Dauno.III_CREA(40)-OCs	OC	1914	Italy	Derived by Strampelli following hybridization from unknown landrace parent	CREA	C3	K3
Dauno.UP-OCs	OC	1914	Italy	Derived by Strampelli following hybridization from unknown landrace parent	UNIPA	C3	K3
Dauno.V-OCs	OC	1914	Italy	Derived by Strampelli following hybridization from unknown landrace parent	VIR	C3	K3
Dauno_III.UP-OCs	OC	1914	Italy	Derived by Strampelli following hybridization from unknown landrace parent	UNIPA	C3	K3
Dauno_III.V-OCs	OC	1914	Italy	Derived by Strampelli following hybridization from unknown landrace parent	VIR	C3	K3
Decimomanna_V_L	LR	NA	Italy, Sardinia	Sardinian landrace	VIR	C4	K1
DUILIO_AG_MC	MC	1984	Italy	CAPPELLI//ANHINGA/FLAMINGO	CREA	C5	K2
Duro_De_Naples_O_C_L	LR	NA	Italy	Landrace	USDA	C4	K1
Duro_SG_3_V_L	LR	NA	Italy	Landrace	CREA	C2	K3
EMILIO_LEPIDO_AG_MC	MC	2011	Italy	Orobel//Arcobaleno/Svevo	CREA	C5	K2
Ettore_AG_MC	MC	2012	Italy	SELEZ.CIMMYT/DURANGO//IS1938/RUSTICANO	CREA	C5	K2
Farro_Corto_V_L	LR	NA	Italy, Sicily	Sicilian landrace	VIR	C2	K1
Farro_lungo_O_C_L	LR	NA	Italy, Sicily	Sicilian landrace	CNR	C4	K1
FIORE_AG_MC	MC	2001	Italy	SVANE-1/DUKEM-14	CREA	C5	K2
FORTORE_AG_MC	MC	1995	Italy	Capeiti-8/Valforte	CREA	C4	K1
G._Miraglia.V-OCs	OC	1964	Italia	FORLANI (T. aestivum)/ZERAMEK	VIR	C2	K3
Garigliano.UP-OCs	OC	1924	Italy	TRIPOLINO/CAPPELLI	UNIPA	C4	K1
Garigliano_SV(40)-OCs	OC	1924	Italy	TRIPOLINO/CAPPELLI	CREA	C4	K1
Giustalisa_V_L	LR	NA	Italy	Landrace	VIR	C2	K3
GRAZIA_AG_MC	MC	1985	Italy	Leeds (M 6800127)/Valselva	CREA	C5	K2
Grifoni.235.UP-OCs	OC	1949	Italy	Cappelli/Triticum aestivum	UNIPA	C4	K4
Grifoni.235-SV(40)-OCs	OC	1949	Italy	Cappelli/Triticum aestivum	CREA	C4	K4
Grifoni.V-OCs	OC	1949	Italy	Cappelli/Triticum aestivum	VIR	C2	K3
Grifoni_235.V-OCs	OC	1949	Italy	Cappelli/Triticum aestivum	VIR	C4	K4
GRIFONI_235-AG-OCs	OC	1949	Italy	Cappelli/Triticum aestivum	CREA	C4	K4
HYMERA-AG-OCs	OC	1970	Italy	B-14/Capeiti-8	CREA	C4	K1
Jeanh_Rhetifha_DV_DVN_L	LR	NA	North Africa, Tunisia	North Africa landrace	CREA	C2	K3
Jenah_Kottifa_L	LR	NA	North Africa, Tunisia	North Africa landrace	CREA	C2	K1
Kamut_Crea_L	LR	NA	Unknown	Khorasan landrace,Triticum turgidum subsp. turanicum Jakubz	CREA	C2	K1
Kamut_Mol_DV_L	LR	NA	Unknown	Khorasan landrace,Triticum turgidum subsp. turanicum Jakubz	CREA	C2	K1
KIPEROUNDA-AG-OCs	OC	1956	Marocco	Unknown	CREA	C2	K3
L2284_AG_MC	MC	2015	Italy	Unknown	CREA	C5	K2
L2300_NATAL_AG_MC	MC	2016	Italy	L976/SANCARLO	CREA	C5	K2
LAMBRO-AG-OCs	OC	1973	Italy	Conte Morando/3/T. turgidum ssp. dicoccoides/Duro Australiano//T. persicum var ekinatum/Duro Australiano	CREA	C2	K3
LANGDON-AG-OCs	OC	1956	US (North Dakota)	Yuma (T. turgidum ssp. durum)/Stewart (T. turgidum ssp. durum)//Carleton	CREA	C5	K2
LATINUR_AG_MC	MC	2004	France	Unknown	CREA	C5	K2
LESINA_AG_MC	MC	1998	Italy	Capeiti/Creso//Creso//Trinakria/Valforte	CREA	C4	K1
LLOYD_AG_MC	MC	1983	USA	Cando/Edmore	CREA	C5	K2
MAESTRALE_AG_MC	MC	2004	Italy	Iride/Svevo	CREA	C5	K2
Manto_di_Maria_UP_L	LR	NA	Italy, Sicily	Sicilian landrace	UNIPA	C2	K3
MARAKAS_AG_MC	MC	2012	France	Unknown	CREA	C5	K2
MARCO_AURELIO_AG_MC	MC	2010	Italy	Orobel//Arcobaleno/Svevo	CREA	C5	K2
Margherito_V_L	LR	NA	Italy, Sicily	Sicilian landrace selection from Tunisian landrace Mahmoudi	VIR	C4	K1
Martinella_V_L	LR	NA	Italy, Sicily	Sicilian landrace	VIR	C2	K3
MarzellinaSaccone_SV_L	LR	NA	Italy, Apulia	Apulian landrace	CREA	C1	K5
Murru_V_L	LR	1927	Italy, Sardinia	Sardinian landrace	VIR	C2	K3
NEODUR_AG_MC	MC	1987	France	184-7/Valdur//Edmore	CREA	C5	K2
Opera_AG_MC	MC	2013	Italy	Duilio/CIMMYT line	CREA	C5	K2
OROBEL_AG_MC	MC	1999	Italy	COMPOSITE-INRA/GIE-BLE-DUR	CREA	C5	K2
PARSIFAL_AG_MC	MC	1992	Italy	INRA 92-1/D81028	CREA	C5	K2
Pavone_V_L	LR	NA	Italy, Sicily	Sicilian landrace	VIR	C2	K3
PEDROSO_AG_MC	MC	1994	Spain	Unknown	CREA	C5	K2
PIETRAFITTA_AG_MC	MC	1999	Italy	Grazia/Isa	CREA	C5	K2
PLATANI_AG_MC	MC	1995	Italy	Valnova/Capeiti-8	CREA	C4	K1
PR22D89_AG_MC	MC	2005	Italy	Ofanto/Duilio//Ixos	CREA	C5	K2
Quattrocoste_Razza_148_V_L	LR	NA	Italy	var. leucurum (ALEF.) KOERN.	VIR	C2	K3
RAMIREZ_AG_MC	MC	2007	France	Unknown	CREA	C5	K2
Realforte_V_L	LR	NA	Italy, Sicily	Sicilian landrace	VIR	C2	K3
RGT_DAURUR_AG_MC	MC	2013	France	Unknown	CREA	C5	K2
Roseta_O_C_L	LR	NA	Italy, Sicily	Probably selected from Tangaròg (Russia)	CREA	C2	K3
Rosso_V_L	LR	NA	Italy, Sardinia	Sardinian landrace	VIR	C2	K3
Russello_1_13_UP_L	LR	1928	Italy, Sicily	Sicilian landrace	UNIPA	C2	K3
Russello_2_14_UP_L	LR	1928	Italy, Sicily	Sicilian landrace	UNIPA	C2	K3
Russello_3_14_UP_L	LR	1928	Italy, Sicily	Sicilian landrace	UNIPA	C2	K3
Russello_5_26_UP_L	LR	1928	Italy, Sicily	Sicilian landrace	UNIPA	C2	K1
Russello_9_dup_L	LR	1928	Italy, Sicily	Sicilian landrace	UNIPA	C2	K3
Russello_SV.40._L	LR	1928	Italy, Sicily	Sicilian landrace	CREA	C2	K3
SANSONE_AG_MC	MC	1977	Italy	Mara (T. aestivum)/Cappelli	CREA	C5	K2
Saragolla_Zingaresca_V_L	LR	NA	Italy, Apulia	Apulian landrace	VIR	C4	K1
Scorsonera_SV.40._L	LR	NA	Italy, Sicily	Sicilian landrace	CREA	C2	K3
Scorsonera_V_L	LR	NA	Italy, Sicily	Sicilian landrace	VIR	C2	K3
Senatore_Cappelli.UP-OCs	OC	1915	Italy	Strampelli selection from the Tunisian population “Jean Retifah”	UNIPA	C4	K1
Senatore_Cappelli.V-OCs	OC	1915	Italy	Strampelli selection from the Tunisian population “Jean Retifah”	VIR	C4	K1
SY_CYSCO_AG_MC	MC	2010	France	Unknown	CREA	C5	K2
SY_GILBRATAR_AG_MC	MC	2011	France	Unknown	CREA	C5	K2
Timilia.rb.SV_(40)-OCs	OC	1930	Italy	De Cillis selection from “Timilia” population	CREA	C1	K5
Timilia_3_14_UP_L	LR	NA	Italy, Sicily	Sicilian landrace	UNIPA	C1	K5
Timilia_5_25_UP_L	LR	NA	Italy, Sicily	Sicilian landrace	UNIPA	C1	K5
Timilia_7_13_UP_L	LR	NA	Italy, Sicily	Sicilian landrace	UNIPA	C1	K5
Timilia_9_15_UP_L	LR	NA	Italy, Sicily	Sicilian landrace	CREA	C1	K5
Timilia_V_L	LR	1930	Italy, Sicily	Selected from landraces of Sicily	VIR	C1	K5
TIREX_AG_MC	MC	2007	Italy	Svevo x Nefer	CREA	C5	K2
Trigu_Canu_V_L	LR	NA	Italy, Sardinia	Sardinian landrace	VIR	C2	K1
TRINAKRIA-AG-OCs	OC	1970	Italy	B-14/Capeiti-8	CREA	C4	K3
Tripolino.UP-OCs	OC	1917	Italy	Strampelli selection from “North Africa” landrace	UNIPA	C4	K4
UC1113_AG_MC	MC	2006	USA	Kingfisher//Rossia/BD-1419/3/Mexi/CP/4/Waha/5/Yavaros-79	CREA	C5	K2
Vera_63.V-OCs	OC	1963	Italy, Sicily	EITI-6/RUSSELLO-S.G.7	VIR	C2	K3
VITROMAX_AG_MC	MC	1996	Spain	Turchia77/3/Jori/Anhunga//Flamingo, Mex	CREA	C5	K2
Zingarello_V_L	LR	NA	Italy, Apulia	Apulian landrace	VIR	C2	K3

## Sheet: Legend CODE Seed Source
Code	Seed Source
USDA	U.S. Department of Agriculture's
VIR	N. I. Vavilov All-Russian Institute of Plant Genetic Resources
CNR	Institute of Biosciences and Bioresources of the Italian National Research Council
UNIPA	University of Palermo
CREA	Research Centre for Cereal and Industrial Crops
