# Supplementary material for: Phenotypic evolution in durum wheat (Triticum durum Desf.) based on SNPs, morphological traits, UPOV descriptors and kernel-related traits
Source: Front Plant Sci. 2023 Aug 28;14:1206560. doi: 10.3389/fpls.2023.1206560 (PMC10493298; doi:10.3389/fpls.2023.1206560)
Supplement: Supplementary file 2 [file DataSheet_1.xlsx]

## Sheet: FIGURE S1_climatic conditions
	Figure S1. Daily maximum and minimum temperature and rainfall data of experimental sites during the growing season (November to July).

## Sheet: TABLES2_STAT_all collection
	Table S2. Means, standard error (SE), standard deviation (SD), coefficient of variation (CV), minimum (Min), maximum (Max), minimum within environments (MinENV), maximum within environments (MaxENV), minimum within genotypes (MinGEN), maximum within genotypes (MaxGEN) valuefor 18 agro-morphological traits in the ex situ durum wheat collection.
	Trait	Code	Mean	SE	SD	CV	Min	Max	MinENV	MaxENV	MinGEN	MaxGEN
morphological	Heading date (from 1st April)	HD	31	0.29	7.05	22.78	13 (LESINA_AG_MC in Foggia)	46 (Canu_Bascia_V_L in Foggia)	Metaponto (29.77)	Foggia (32.84)	LESINA_AG_MC (18.8)	BELFUGGITO-AG-OCs (42.6)
	Plant height (cm)	PH	93.98	1.01	24.95	26.57	51.33 (EMILIO_LEPIDO_AG_MC in Metaponto)	153 (Dauno_III.UP-OCs in Metaponto)	Foggia (89.1)	Metaponto (97.18)	CICCIO_AG_MC (56.2)	Bufala_nera_lunga_DV_L (138.2)
	Awn length (cm)	AwnLen	14.08	0.12	2.86	20.33	7.1 (LAMBRO-AG-OCs in Metaponto)	23 (Zingarello_V_L in Metaponto)	Foggia (13.58)	Metaponto (14.42)	G._Miraglia.V-OCs (8.9)	Scorsonera_V_L (20.16)
	Spike length (cm)	SpkLen	9.19	0.09	2.11	22.94	5.3 (CAPEITI_8-AG-OCs in Metaponto)	16.8 (Dauno.III_CREA40-OCs in Metaponto)	Metaponto (8.89)	Foggia (9.64)	PLATANI_AG_MC (6.3)	Quattrocoste_Razza_148_V_L (15.04)
	Spikelets number/spike (n)	SpktSPK	21.27	0.1	2.59	12.2	13 (CICLOPE_AG_MC in Foggia)	29.5 (Dauno.III_CREA40-OCs in Metaponto)	Foggia (20.83)	Metaponto (21.57)	DUILIO_AG_MC (17.5)	Dauno.III_CREA40-OCs (25.65)
	Number of kernels/spike (n)	KerSPK	49.16	0.48	11.84	24.11	13.5 (PIETRAFITTA_AG_MC in Metaponto)	83 (Scorsonera_V_L in Foggia)	Foggia (48.57)	Metaponto (49.55)	LATINUR_AG_MC (30.1)	Scorsonera_V_L (69.3)
	Weight of kernels/spike (g)	KerWgtSPK	2.49	0.04	0.89	35.84	0.46 (LAMBRO-AG-OCs in Metaponto)	6.45 (Decimomanna_V_L in Metaponto)	Foggia (2.02)	Metaponto (2.81)	Timilia_5_25_UP_L (1.29)	Duro_De_Naples_O_C_L (3.89)
	1000 kernels weight (g)	TKW	44.7	0.38	9.49	21.25	17.3 (Realforte_V_L in Foggia)	67.5 (Saragolla_Zingaresca_V_L in Metaponto)	Foggia (38.7)	Metaponto (48.72)	G._Miraglia.V-OCs (32.91)	Quattrocoste_Razza_148_V_L (56.62)
kernel-related	Kernel roundness	KerRou	0.58	0	0.06	9.47	0.12 (Kamut_Mol_DV_L in Metaponto)	1.03 (BELFUGGITO-AG-OCs in Metaponto)	Foggia (0.57)	Metaponto (0.59)	Rosso_V_L (0.42)	TIREX_AG_MC (0.67)
	Kernel area (mm2)	KerAre	15.64	0.08	1.94	12.4	11.4 (Timilia_9_15_UP_L in Metaponto)	24.4 (Kamut_Crea_L in Metaponto)	Foggia (15.14)	Metaponto (15.97)	Timilia_7_13_UP_L (12.32)	Kamut_Crea_L (21.68)
	Kernel length (mm)	KerLen	7.14	0.02	0.59	8.21	5.7 (Timilia_9_15_UP_L in Metaponto)	10.3 (Kamut_Crea_L in Metaponto)	Metaponto (7.04)	Foggia (7.29)	Timilia_7_13_UP_L (6.29)	Kamut_Crea_L (9.68)
	Kernel width (mm)	KerWid	3.17	0.01	0.23	7.27	2.38 (TIREX_AG_MC in Metaponto)	3.8 (Bufala_nera_lunga_DV_L in Metaponto)	Foggia (3.04)	Metaponto (3.26)	MarzellinaSaccone_SV_L (2.8)	Martinella_V_L (3.48)
	Kernel thickness (mm)	KerTck	2.87	0.01	0.23	8.03	2.2 (Decimomanna_V_L in Metaponto)	3.48 (Bufala_nera_lunga_DV_L in Metaponto)	Foggia (2.77)	Metaponto (2.93)	LAMBRO-AG-OCs (2.53)	Dauno.III_CNR-SV40-OCs (3.2)
disease	Blackstain Blackpoints (%)	BP	0.05	0	0.07	144.28	0 (Aureo_AG_MC in Metaponto)	0.47 (ARIOSTO_AG_MC in Foggia)	Foggia (0.05)	Metaponto (0.06)	CAPEITI_8-AG-OCs (0)	ARIOSTO_AG_MC (0.25)
	Yellow berry (%)	YBer	0.87	0.03	0.75	86.54	0 (Timilia_5_25_UP_L in Metaponto)	4.68 (Rosso_V_L in Metaponto)	Foggia (0.57)	Metaponto (1.06)	G._Miraglia.V-OCs (0.16)	Scorsonera_V_L (3.08)
quality	Grain protein content (%)	GPC	14.71	0.07	1.61	10.99	10.62 (Duro_SG_3_V_L in Metaponto)	21.66 (Trigu_Canu_V_L in Metaponto)	Metaponto (14.45)	Foggia (15.09)	Carlantino_V_L (12.72)	CICLOPE_AG_MC (17.22)
	Sedimentetion SDS test	SDS	2.35	0.02	0.51	21.69	0.6 (SANSONE_AG_MC in Foggia)	4.07 (MARCO_AURELIO_AG_MC in Foggia)	Metaponto (2.19)	Foggia (2.59)	Timilia.rb.SV_40-OCs (1.62)	LATINUR_AG_MC (3.17)
	Total Carotenoid Content (%)	TCC	7.11	0.06	1.51	21.28	3.3 (MarzellinaSaccone_SV_L in Metaponto)	12.63 (Rosso_V_L in Metaponto)	Metaponto (6.6)	Foggia (7.88)	Timilia.rb.SV_40-OCs (3.91)	OROBEL_AG_MC (10.39)

## Sheet: TABLES3_ANOVA mixed
Table S3. Analysis of mixed variance (mixed ANOVA) of 123 ex situ durum wheat accessions including 41 landraces, 41 old and 41 modern cultivars based on 18 quantitative agro-morphological traits comparing the two environments (ENV), the replicates within environments [REP(ENV)], the genotype X environment interactions (GEN:ENV).
variable	HD
---------------------------------------------------------------------------
Joint	ANOVA	table
---------------------------------------------------------------------------
Source	Df	Sum Sq	Mean Sq	F value	Pr(>F)
ENV	1.00e+00	1387	1386.94	191.42	3.04e-35
REP(ENV)	3.00e+00	35	11.67	1.61	1.86e-01
GEN	1.22e+02	22534	184.70	25.49	8.67e-124
GEN:ENV	1.21e+02	3776	31.20	4.31	3.87e-27
Residuals	3.62e+02	2623	7.25
---------------------------------------------------------------------------
variable	PH
---------------------------------------------------------------------------
Joint	ANOVA	table
---------------------------------------------------------------------------
Source	Df	Sum Sq	Mean Sq	F value	Pr(>F)
ENV	1	9566	9566.2	209.05	1.11e-37
REP(ENV)	3	154	51.4	1.12	3.40e-01
GEN	122	330873	2712.1	59.27	6.51e-183
GEN:ENV	119	20095	168.9	3.69	1.16e-21
Residuals	362	16474	45.8
---------------------------------------------------------------------------
variable	AwnLen
---------------------------------------------------------------------------
Joint	ANOVA	table
---------------------------------------------------------------------------
Source	Df	Sum Sq	Mean Sq	F value	Pr(>F)
ENV	1.00e+00	102.61	102.61	73.87	2.54e-16
REP(ENV)	3.00e+00	5.22	1.74	1.25	2.91e-01
GEN	1.22e+02	3465.00	28.40	20.45	4.19e-109
GEN:ENV	1.21e+02	918.72	7.59	5.47	2.11e-36
Residuals	3.62e+02	502.85	1.39
---------------------------------------------------------------------------
variable	SpkLen
---------------------------------------------------------------------------
Joint	ANOVA	table
---------------------------------------------------------------------------
Source	Df	Sum Sq	Mean Sq	F value	Pr(>F)
ENV	1.00	81.3	81.31	55.23	7.81e-13
REP(ENV)	3.00	68.6	22.87	15.54	1.58e-09
GEN	122.00	1762.9	14.45	9.81	7.48e-65
GEN:ENV	122.00	265.7	2.18	1.48	2.99e-03
Residuals	362.00	532.9	1.47
---------------------------------------------------------------------------
variable	SpktSPK
---------------------------------------------------------------------------
Joint	ANOVA	table
---------------------------------------------------------------------------
Source	Df	Sum Sq	Mean Sq	F value	Pr(>F)
ENV	1.00	79.6	79.58	21.62	4.67e-06
REP(ENV)	3.00	108.8	36.26	9.85	2.93e-06
GEN	122.00	2006.9	16.45	4.47	1.37e-28
GEN:ENV	122.00	583.2	4.78	1.30	3.41e-02
Residuals	362.00	1332.7	3.68
---------------------------------------------------------------------------
variable	KerSPK
---------------------------------------------------------------------------
Joint	ANOVA	table
---------------------------------------------------------------------------
Source	Df	Sum Sq	Mean Sq	F value	Pr(>F)
ENV	1.00	142	142	1.79	1.81e-01
REP(ENV)	3.00	815	272	3.44	1.71e-02
GEN	122.00	29978	246	3.11	7.28e-17
GEN:ENV	122.00	26155	214	2.71	2.51e-13
Residuals	362.00	28603	79
---------------------------------------------------------------------------
variable	KerWgtSPK
---------------------------------------------------------------------------
Joint	ANOVA	table
---------------------------------------------------------------------------
Source	Df	Sum Sq	Mean Sq	F value	Pr(>F)
ENV	1.00	92.22	92223	278.40	9.12e-47
REP(ENV)	3.00	2.46	0.820	2.47	6.13e-02
GEN	122.00	174.85	1433	4.33	2.06e-27
GEN:ENV	122.00	98.05	0.804	2.43	8.74e-11
Residuals	362.00	119.92	0.331
---------------------------------------------------------------------------
variable	TKW
---------------------------------------------------------------------------
Joint	ANOVA	table
---------------------------------------------------------------------------
Source	Df	Sum Sq	Mean Sq	F value	Pr(>F)
ENV	1.00	14782.8	14782.82	442947	8.58e-65
REP(ENV)	3.00	15.4	5.12	0.153	9.27e-01
GEN	122.00	20188.0	165.48	4958	1.43e-32
GEN:ENV	122.00	7965.4	65.29	1956	8.83e-07
Residuals	362.00	12081.3	33.37
---------------------------------------------------------------------------
variable	KerRou
---------------------------------------------------------------------------
Joint	ANOVA	table
---------------------------------------------------------------------------
Source	Df	Sum Sq	Mean Sq	F value	Pr(>F)
ENV	1000	0.047042	0.047042	16863	4.97e-05
REP(ENV)	3000	0.000927	0.000309	0.111	9.54e-01
GEN	122000	0.533440	0.004372	1567	7.82e-04
GEN:ENV	122000	0.258541	0.002119	0.760	9.63e-01
Residuals	362000	1009840	0.002790
---------------------------------------------------------------------------
variable	KerAre
---------------------------------------------------------------------------
Joint	ANOVA	table
---------------------------------------------------------------------------
Source	Df	Sum Sq	Mean Sq	F value	Pr(>F)
ENV	1.00	100.13	100.13	82.94	5.83e-18
REP(ENV)	3.00	3.59	1.20	0.99	3.97e-01
GEN	122.00	1482.26	12.15	10.06	3.21e-66
GEN:ENV	122.00	272.29	2.23	1.85	6.44e-06
Residuals	362.00	437.04	1.21
---------------------------------------------------------------------------
variable	KerLen
---------------------------------------------------------------------------
Joint	ANOVA	table
---------------------------------------------------------------------------
Source	Df	Sum Sq	Mean Sq	F value	Pr(>F)
ENV	1.00	9.04	90417	99.73	6.64e-21
REP(ENV)	3.00	1.99	0.6625	7.31	9.05e-05
GEN	122.00	146.51	12009	13.25	6.10e-82
GEN:ENV	122.00	19.27	0.1579	1.74	4.28e-05
Residuals	362.00	32.82	0.0907
---------------------------------------------------------------------------
variable	KerWid
---------------------------------------------------------------------------
Joint	ANOVA	table
---------------------------------------------------------------------------
Source	Df	Sum Sq	Mean Sq	F value	Pr(>F)
ENV	1.00	7113	71135	332.53	3.64e-53
REP(ENV)	3.00	0.118	0.0392	1.83	1.40e-01
GEN	122.00	13696	0.1123	5.25	7.42e-35
GEN:ENV	122.00	3758	0.0308	1.44	5.31e-03
Residuals	362.00	7744	0.0214
---------------------------------------------------------------------------
variable	KerTck
---------------------------------------------------------------------------
Joint	ANOVA	table
---------------------------------------------------------------------------
Source	Df	Sum Sq	Mean Sq	F value	Pr(>F)
ENV	1.00	3650	36503	103.81	1.33e-21
REP(ENV)	3.00	0.076	0.0253	0.72	5.40e-01
GEN	122.00	10793	0.0885	2.52	1.42e-11
GEN:ENV	122.00	5033	0.0413	1.17	1.32e-01
Residuals	362.00	12729	0.0352
---------------------------------------------------------------------------
variable	BP
---------------------------------------------------------------------------
Joint	ANOVA	table
---------------------------------------------------------------------------
Source	Df	Sum Sq	Mean Sq	F value	Pr(>F)
ENV	10000	0.0176	0.01763	5.02	2.56e-02
REP(ENV)	30000	0.0369	0.01230	3.51	1.56e-02
GEN	1220000	14225	0.01166	3.32	9.11e-19
GEN:ENV	1220000	0.6197	0.00508	1.45	4.72e-03
Residuals	3620000	12698	0.00351
---------------------------------------------------------------------------
variable	YBer
---------------------------------------------------------------------------
Joint	ANOVA	table
---------------------------------------------------------------------------
Source	Df	Sum Sq	Mean Sq	F value	Pr(>F)
ENV	1000	354701	354701	1346834	1.09e-26
REP(ENV)	3000	0.0608	0.0203	0.0769	9.72e-01
GEN	122000	1573052	12894	48959	4.50e-32
GEN:ENV	122000	545415	0.4471	16975	9.22e-05
Residuals	362000	953359	0.2634
---------------------------------------------------------------------------
variable	GPC
---------------------------------------------------------------------------
Joint	ANOVA	table
---------------------------------------------------------------------------
Source	Df	Sum Sq	Mean Sq	F value	Pr(>F)
ENV	1.00	58.5	58.47	36.43	3.92e-09
REP(ENV)	3.00	19.9	6.62	4.13	6.76e-03
GEN	122.00	519.1	4.25	2.65	9.23e-13
GEN:ENV	122.00	413.5	3.39	2.11	4.59e-08
Residuals	361.00	579.4	1.60
---------------------------------------------------------------------------
variable	SDS
---------------------------------------------------------------------------
Joint	ANOVA	table
---------------------------------------------------------------------------
Source	Df	Sum Sq	Mean Sq	F value	Pr(>F)
ENV	1.00	23.4	23358	217.14	8.26e-39
REP(ENV)	3.00	10.2	3385	31.46	4.33e-18
GEN	122.00	64.6	0.530	4.92	2.95e-32
GEN:ENV	122.00	21.4	0.175	1.63	2.83e-04
Residuals	361.00	38.8	0.108
---------------------------------------------------------------------------
variable	TCC
---------------------------------------------------------------------------
Joint	ANOVA	table
---------------------------------------------------------------------------
Source	Df	Sum Sq	Mean Sq	F value	Pr(>F)
ENV	1.00	238.88	238879	523.77	2.90e-72
REP(ENV)	3.00	4.82	1608	3.53	1.52e-02
GEN	122.00	897.86	7359	16.14	8.35e-94
GEN:ENV	122.00	87.75	0.719	1.58	6.75e-04
Residuals	361.00	164.64	0.456
---------------------------------------------------------------------------
---------------------------------------------------------------------------
Variables	with	nonsignificant	GxE	interaction
KerRou	KerTck
---------------

## Sheet: TABLES4_MEANS x ENV
Table S4. Mean, minimun (Min), maximum (Max), coefficient of variation (CV) values of 123 ex situ durum wheat accessions including 41 landraces, 41 old and 41 modern cultivars based on 18 quantitative agro-morphological traits comparing the two environments.
Environment	ANOVA	FOGGIA				METAPONTO
Trait	Pr>F	Mean	Min	Max	CV	Mean	Min	Max	CV
Heading date (from 1st April)	<0.0001	32.84	13	46	25.03	29.95	16	45	19.69
Plant height (cm)	<0.0001	89.1	55	135	24.97	97.18	51.33	153	26.9
Awn length (cm)	<0.0001	13.58	7.3	20.7	19.4	14.42	7.1	23	20.55
Spike length (cm)	<0.0001	9.64	5.5	16.7	22.11	8.89	5.3	16.8	22.96
Spikelets number/spike (n)	<0.0001	20.83	13	28	12.95	21.57	15.5	29.5	11.52
Number of kernels/spike (n)*	0.1810	48.57	23	83	20.92	49.55	13.5	81.5	25.96
Weight of kernels/spike (g)	<0.0001	2.02	0.61	4.02	31.76	2.81	0.46	6.45	31.96
1000 kernels weight (g)	<0.0001	38.7	17.3	61.9	20.8	48.72	30.6	67.5	16.81
Kernel roundness	0.0002	0.57	0.48	0.72	4.54	0.59	0.12	1.03	11.39
Kernel area (mm2)	<0.0001	15.14	11.7	22.4	11.9	15.97	11.4	24.4	12.28
Kernel length (mm)	<0.0001	7.29	6.32	10.05	7.45	7.04	5.7	10.3	8.43
Kernel width (mm)	<0.0001	3.04	2.65	3.57	6.06	3.26	2.38	3.8	6.63
Kernel thickness (mm)	<0.0001	2.77	2.21	3.31	6.92	2.93	2.2	3.48	7.93
Blackstain Blackpoints (%)	0.0256	0.05	0	0.47	164.26	0.06	0	0.38	133.1
Yellow berry (%)	<0.0001	0.57	0	2.83	91.62	1.06	0	4.68	76.3
Grain Protein content (%)	<0.0001	15.09	12.04	18.87	8.12	14.45	10.62	21.66	12.37
Sedimentetion SDS test	<0.0001	2.59	0.6	4.07	18.55	2.19	1.15	3.84	21.2
Total Carotenoid Content (%)	<0.0001	7.88	3.77	11.74	18.64	6.6	3.3	12.63	19.92
* not significant for p≤0.05

## Sheet: TABLES5_MEANS ENV x DAPC
Table S5, Mean, minimun (Min), maximum (Max), coefficient of variation (CV) values of 123 ex situ durum wheat accessions including 41 landraces, 41 old and 41 modern cultivars based on 18 quantitative agro-morphological traits comparing the DAPC clusters within the two environments (Foggia and Metaponto),
	FOGGIA
Trait	C1 (n=7)					C2 (n=38)					C3 (n=7)					C4 (n=36)					C5 (n=35)				Trait
	Mean	Min	Max	CV		Mean	Min	Max	CV		Mean	Min	Max	CV		Mean	Min	Max	CV		Mean	Min	Max	CV
Heading date (from 1st April)	44,00a	37	46	6.79		38,46b	24	46	15.97		36,71b	33	45	10.33		28,64c	13	45	24.66		28,23c	20	45	22.47	Heading date (from 1st April)
Plant height (cm)	96,43bc	80	105	8.49		104,75b	70	130	14.19		121,43a	110	135	6.74		86,28c	60	120	23.93		67,35d	55	100	12.6	Plant height (cm)
Awn length (cm)	14,36ab	12.2	17.2	11.32		14,43a	7.3	20.7	21.38		14,73a	12.5	19	15.12		13,43ab	9.2	18.2	17.24		12,45b	8.6	18.8	17.88	Awn length (cm)
Spike length (cm)	10,17bc	8	12.41	14.37		10,66ab	6.9	14.5	17.32		12,14a	9	16.7	16.18		8,65d	5.5	14.6	20.46		8,96cd	6.2	16.4	22.6	Spike length (cm)
Spikelets number/spike (n)	20,07c	16	24	10.96		21,37b	15	28	12.68		22,79a	20	26	8.64		20,67bc	13	26	13.9		20,19bc	14	26	12.2	Spikelets number/spike (n)
Number of kernels/spike (n)	42,07b	28	57	18.84		47,40b	23	83	23.48		55,86a	42	79	18.81		48,64ab	27	71	18.33		49,60ab	23	77	19.74	Number of kernels/spike (n)
Weight of kernels/spike (g)	1,40d	0.82	2.44	29.33		2,03bc	0.61	3.5	33.72		2,58a	1.36	4.02	32.08		2,17ab	1.11	3.89	25.86		1,86cd	0.64	3.05	28	Weight of kernels/spike (g)
1000 kernels weight (g)	31,04b	21.4	53.5	26.7		39,69a	17.3	55.6	19.48		44,78a	33.6	50.9	10.06		42,14a	27.8	61.9	17.93		34,42b	19.4	49.5	17.96	1000 kernels weight (g)
Kernel roundness	0,57a	0.53	0.62	4.51		0,57a	0.49	0.62	4.87		0,57a	0.53	0.61	3.71		0,58a	0.48	0.72	4.93		0,57a	0.51	0.61	3.76	Kernel roundness
Kernel area (mm2)	12,41c	11.7	12.9	3.29		15,67a	12.3	22.4	13.09		16,18a	14.8	18.4	6.5		15,79a	12.7	20	9.55		14,26b	12.2	19.2	7.5	Kernel area (mm2)
Kernel length (mm)	6,68c	6.32	6.94	2.92		7,47a	6.51	10.05	9.57		7,55a	7.04	8.49	4.99		7,35a	6.62	8.69	6.22		7,11b	6.6	8.55	4.16	Kernel length (mm)
Kernel width (mm)	2,75c	2.65	2.85	1.94		3,08a	2.66	3.38	5.54		3,15a	2.98	3.35	3.66		3,13a	2.79	3.57	5.05		2,94b	2.68	3.37	4.7	Kernel width (mm)
Kernel thickness (mm)	2,54c	2.26	2.85	6.4		2,80a	2.47	3.23	6.52		2,85a	2.54	3.13	5.28		2,85a	2.45	3.31	6.24		2,70b	2.21	3.22	6.13	Kernel thickness (mm)
Blackstain Blackpoints (%)	0,02a	0	0.1	168.8		0,06a	0	0.46	152.57		0,02a	0	0.08	166.45		0,04a	0	0.34	150.6		0,05a	0	0.47	169.14	Blackstain Blackpoints (%)
Yellow berry (%)	1,01a	0.28	1.85	46.74		0,55b	0	2.83	100.98		1,42a	0.14	2.75	68.09		0,50b	0.04	2.15	69.48		0,40b	0	1.16	66.69	Yellow berry (%)
Grain protein content (%)	15,72a	14.06	18.81	8.11		15,27ab	13.37	18.87	6.78		15,56ab	13.72	17.33	7.03		15,08ab	12.04	18.75	8.69		14,67b	12.83	18.3	8.37	Grain Protein content (%)
Sedimentetion SDS test	2,32b	1.67	3.09	20.07		2,39b	1.68	3.41	15.92		2,33b	1.52	2.9	17.96		2,63b	1.97	3.85	13.99		2,87a	0.6	4.07	19.08	Sedimentetion SDS test
Total Carotenoid Content (%)	5,76c	3.77	7.29	20.45		7,62b	4.94	10.38	15.96		7.11	6.31	10.47	14.84		7,60b	4.5	9.48	11.97		9,02a	4.66	11.74	16.43	Total Carotenoid Content (%)
	METAPONTO
Trait	C1 (n=7)					C2 (n=38)					C3 (n=7)					C4 (n=36)				C5 (n=35)					Trait
	Mean	Min	Max	CV		Mean	Min	Max	CV		Mean	Min	Max	CV		Mean	Min	Max	CV		Mean	Min	Max	CV
Heading date (from 1st April)	35,76a	29	42	12.25		33,96a	20	45	18.58		33,95a	31	41	8.76		27,67b	16	40	17.73		26,09c	18	59	19.21	Heading date (from 1st April)
Plant height (cm)	116,99b	104	129.67	7.46		117,26b	75	151.67	13.64		133,76a	117.67	153	7.15		91,03c	52.33	128.33	22.64		71,01d	51.33	134	17.13	Plant height (cm)
Awn length (cm)	16,32a	13.6	21.65	11.99		15,94a	7.1	23	20.25		15,44ab	13.35	18.7	9.6		14,00b	8.1	22.8	20.6		12,66c	8.25	17.05	14.48	Awn length (cm)
Spike length (cm)	9,89b	7.7	12.7	15.4		9,39b	5.5	16.15	22.01		11,77a	8.15	16.8	22.36		8,18c	5.3	14.1	21.15		8,32c	5.65	14	18.05	Spike length (cm)
Spikelets number/spike (n)	21,29c	18.5	25	8.52		22,28b	17	28	9.85		25,05a	22.5	29.5	8.14		21,29c	16	27.5	11.11		20,46c	15.5	25.5	11.03	Spikelets number/spike (n)
Number of kernels/spike (n)	47,43ab	25	64	24.08		53,25a	21.5	81	21.8		57,24a	45.5	66.5	11.5		46,90b	18	77	29.12		47,23b	13.5	81.5	27.79	Number of kernels/spike (n)
Weight of kernels/spike (g)	2,07d	1.07	3.05	29.44		2,99b	0.46	5.1	27.11		3,57a	2.91	4.35	12.68		2,84bc	0.9	6.45	37.63		2,59cd	0.73	4.05	28.48	Weight of kernels/spike (g)
1000 kernels weight (g)	40,92c	34.7	46.1	8.29		48,35b	30.6	65.9	17.33		57,93a	43.7	67.2	10.41		50,07b	31	67.5	17.24		47,45b	34.3	65	13.69	1000 kernels weight (g)
Kernel roundness	0,61a	0.54	0.64	4.18		0,58a	0.12	1.03	16.4		0,59a	0.5	0.63	5.09		0,60a	0.48	0.68	5.89		0,58a	0.17	1	11.32	Kernel roundness
Kernel area (mm2)	12,97d	11.4	13.9	4.81		16,16bc	11.5	24.4	12.77		17,52a	14.4	21.3	9.44		16,37b	11.7	21.3	11.94		15,64c	11.9	19.1	8.67	Kernel area (mm2)
Kernel length (mm)	6,39c	5.7	6.74	4.41		7,17ab	6	10.3	9.91		7,51a	6.62	8.87	7.76		7,02b	5.75	8.62	7.98		6,98b	6.21	7.84	5.51	Kernel length (mm)
Kernel width (mm)	2,92c	2.7	3.06	3.23		3,23b	2.45	3.8	7.5		3,40a	3.14	3.66	3.69		3,35a	2.82	3.75	5.18		3,24b	2.38	3.61	5.32	Kernel width (mm)
Kernel thickness (mm)	2,76b	2.49	3.02	4.89		2,95a	2.33	3.48	8.02		3,09a	2.49	3.43	6.82		2,98a	2.2	3.45	7.63		2,86b	2.25	3.36	7.51	Kernel thickness (mm)
Blackstain Blackpoints (%)	0,01a	0	0.05	122.35		0,05a	0	0.34	142.07		0,03a	0	0.25	216.1		0,05a	0	0.2	97.82		0,08a	0	0.38	122.59	Blackstain Blackpoints (%)
Yellow berry (%)	1,65a	0	3.06	53.44		1,12bc	0	4.68	89.68		1,57ab	0.1	3.82	60.5		0,95c	0.1	2.98	65.65		0,89c	0.1	3.08	65.45	Yellow berry (%)
Grain protein content (%)	13,89a	11.46	15.65	9.22		14,06a	10.62	21.66	12.3		13,85a	11.49	16.53	10.5		14,98a	10.87	21.04	12.54		14,56a	11.44	19.13	12.1	Grain Protein content (%)
Sedimentetion SDS test	1,84c	1.19	2.2	15.35		2,03c	1.15	3.84	21.6		1,80c	1.17	2.34	18.5		2,25b	1.28	3.57	19.54		2,44a	1.61	3.53	16.77	Sedimentetion SDS test
Total Carotenoid Content (%)	4,70c	3.3	7.5	25.49		6,50b	3.4	12.63	20.72		6,08b	5.1	7.74	12.17		6,45b	4.46	8.33	13.8		7,34a	5.02	10.52	17.14	Total Carotenoid Content (%)

## Sheet: TABLES6_PCAmix FG
Table S6. Results of principal components analysis of mixed data (PCAmix) of the first two eigenvectors based on 33 morphological and UPOV traits detected on 123 ex situ durum wheat accessions, grown in Foggia environment and colour-coded by DAPC SNPs Clusters; plot of the correlation ratio (correlation circle) between the 18 agro-morphological traits between the variables and the two first compo…
	Trait	dim1	dim2	dim3	dim4
	HD	0.359572	0.293638	0.00769861	3.05694e-05
	PH	0.533075	0.171307	0.0260637	0.0357723
	AwnLen	0.43675	0.0103154	0.0016378	0.0100591
	SpkLen	0.510213	0.0544833	0.0480149	0.00503794
	SpktSPK	0.489816	0.0648215	0.00548827	6.86212e-05
	KerSPK	0.441706	0.037498	0.00340614	0.0172877
	KerWgtSPK	0.657346	0.021763	0.000105109	0.00056551
	TKW	0.509672	0.256107	0.0161761	0.00245336
	KerRou	0.0563899	0.15724	0.0320436	0.0828385
	KerAre	0.427645	0.459565	0.00642762	0.0023372
	KerLen	0.404314	0.289581	0.00976225	0.00568789
	KerWid	0.153659	0.410909	0.112397	2.93678e-05
	KerTck	0.298305	0.143736	0.134138	0.0030309
	BP	0.0243567	0.137594	0.0352435	0.0317509
	YBer	0.0983344	0.11496	0.00257768	0.0196514
	GPC	0.164794	0.145406	0.0318386	0.0393247
	SDS	0.362837	0.142445	0.0133596	0.000702638
	TCC	0.0968459	0.0487787	0.0911232	0.0168584
	FGSGls	0.0869364	0.0380574	0.167352	0.0589717
	FGBGls	0.0553689	0.0712538	0.439371	0.0611895
	GluShp	0.0550645	0.0647646	0.411011	0.155983
	GluSShp	0.0928979	0.289504	0.05422	0.318034
	GluSWid	0.0508187	0.0581356	0.111825	0.266278
	GluBLen	0.0723556	0.0663409	0.329501	0.110548
	GluBShp	0.0175432	0.0834385	0.0376527	0.0804928
	GluPub	0.000654139	0.0711268	0.0769197	0.000801479
	AwnCol	0.100207	0.103628	0.186795	0.364411
	SpkCol	0.109868	0.149053	0.0405158	0.245367
	SpkShp	0.0520321	0.171763	0.0753182	0.110941
	SpkDns	0.0566697	0.0614229	0.202012	0.0929081
	KerShp	0.370455	0.0573729	0.0173111	0.0314944
	KerBrLen	0.0504477	0.0474223	0.0513947	0.00805249
	KerPhe	0.138332	0.352519	0.0369492	0.130336

## Sheet: TABLES7_PCAmix Metaponto
Table S7. Results of principal components analysis of mixed data (PCAmix) of the first two eigenvectors based on 33 morphological and UPOV traits detected on 123 ex situ durum wheat accessions, grown in Metaponto environment and colour-coded by DAPC SNPs Clusters; plot of the correlation ratio (correlation circle) between the 18 agro-morphological traits between the variables and the two first co…
	Trait	dim1	dim2	dim3	dim4
	HD	0.159292	0.490631	0.0171791	0.00615961
	PH	0.536237	0.1384	0.0183515	0.014211
	AwnLen	0.213586	0.0264241	0.0144459	0.0364378
	SpkLen	0.28744	0.356855	4.16657e-05	0.0911466
	SpktSPK	0.221632	0.0596924	0.0184992	0.185384
	KerSPK	0.0628091	0.0534812	0.0383081	0.246567
	KerWgtSPK	0.355423	0.160485	0.00961657	0.0995835
	TKW	0.566592	0.205224	0.000346228	0.0105901
	KerRou	0.0164521	0.274235	0.151193	0.166887
	KerAre	0.554068	0.0852984	0.198472	0.0206876
	KerLen	0.393282	0.00265814	0.330466	0.0397705
	KerWid	0.448522	0.271744	0.014768	0.00153458
	KerTck	0.218944	0.3837	0.0280807	0.093381
	BP	0.0579453	0.0144729	0.197414	0.00295049
	YBer	0.121023	0.0184083	0.0867993	0.0411592
	GPC	0.0704566	0.243777	0.014133	0.00771231
	SDS	0.184362	0.00641615	0.137535	0.148658
	TCC	0.14833	0.00330235	0.199665	0.232609
	FGSGls	0.127301	0.0156103	0.183968	0.25621
	FGBGls	0.101264	0.0362949	0.0992518	0.00491477
	GluShp	0.00809749	0.191789	0.111752	0.0586471
	GluSShp	0.053088	0.0548224	0.354163	0.284571
	GluSWid	0.0514244	0.00222524	0.0438139	0.0499521
	GluBLen	0.0561966	0.058014	0.192834	0.193571
	GluBShp	0.0206045	0.0462976	0.00761984	0.0067147
	GluPub	0.0105125	0.0688693	0.212145	0.071454
	AwnCol	0.164264	0.106285	0.0425512	0.0744373
	SpkCol	0.249982	0.0307806	0.00083114	0.0388406
	SpkShp	0.0179755	0.0585652	0.0452933	0.143658
	SpkDns	0.114034	0.403773	0.0147276	0.014113
	KerShp	0.0155164	0.0925458	0.0707009	0.0105498
	KerBrLen	0.00924294	0.101908	0.0502765	0.0290655
	KerPhe	0.0554185	0.298517	0.120909	0.0353624
